# Supplementary material for: The IL-6/JAK/STAT3 Axis in Cholangiocarcinoma and Primary Sclerosing Cholangitis: Unlocking Therapeutic Strategies Through Patient-Derived Organoids
Source: Biomedicines. 2025 Apr 29;13(5):1083. doi: 10.3390/biomedicines13051083 (PMC12108797; doi:10.3390/biomedicines13051083)
Supplement: Supplementary file 1 [file biomedicines-13-01083-s001.zip]

Archive with 1 entries (1 files):
- biomedicines-3555978-supplementary.pdf
